# Supplementary material for: Automated Nanodroplet Dispensing for Large-Scale Spheroid Generation via Hanging Drop and Parallelized Lossless Spheroid Harvesting
Source: Micromachines (Basel). 2024 Jan 31;15(2):231. doi: 10.3390/mi15020231 (PMC10893090; doi:10.3390/mi15020231)
Supplement: Supplementary file 1 [file micromachines-15-00231-s001.zip]

Archive with 1 entries (1 files):
- micromachines-2767087-supplementary (pdf.io).pdf
